# Supplementary material for: Far-reaching consequences of trait preferences for animal social network structure and function
Source: Behav Ecol. 2025 Nov 21;37(1):araf132. doi: 10.1093/beheco/araf132 (PMC12784201; doi:10.1093/beheco/araf132)
Supplement: araf132_Supplementary_Data [file araf132_supplementary_data.zip]

Archive with 2 entries (2 files):
- Version for press, Suppl figs, trait prefs.pdf
- Version for press, Suppl Mat A-D, trait prefs.pdf
